# Supplementary material for: Potential human pathogenic bacteria in five hot springs in Eritrea revealed by next generation sequencing
Source: PLoS One. 2018 Mar 22;13(3):e0194554. doi: 10.1371/journal.pone.0194554 (PMC5864021; doi:10.1371/journal.pone.0194554)
Supplement: S2 Table — The first letters of the sample names refer to the five hot springs (A = Akwar, E = Elegedi, G = Garbanabra, J = Gelti and M = Maiwooi), while the second letters are for sample types (A = microbial mat, S = wet sediment, and W = water). (XLSX) [file pone.0194554.s002.xlsx]

## Sheet: Sheet1
Species	A-M	A-S	A-W	E-M	E-S	E-W	G-M	G-S	G-W	J-S	J-W	M-M	M-S	M-W
Acinetobacter johnsonii	1	2	63	9	4	2	4	2	100	36	50	16	2	22
Aeromonas hydrophila	1	11	22	3	0	3	0	3	21	7	41	3	1	53
Brucella melitensis	0	3	10	11	2	11	0	0	18	0	12	13	0	1
Brucella papionis	0	0	5	4	0	0	0	0	0	0	12	0	0	0
Burkholderia cepacia	2	4	36	8	0	3	0	0	5	0	101	5	0	3
Clostridium botulinum	10	1	2	2	0	1	0	1	0	0	0	16	0	0
Clostridium homopropionicum	1	0	39	2	0	1	0	0	1	0	1	22	0	0
Clostridium pascui	1	0	1	1	0	0	0	0	0	0	0	26	0	0
Clostridium tetani	2	0	3	2	0	1	0	0	0	0	1	32	0	0
Clostridium tetanomorphum	41	0	4	0	0	0	0	0	0	0	0	1	0	0
Corynebacterium diphtheriae	35	11	12	1	0	2	8	7	14	1	7	5	2	60
Corynebacterium tuberculostearicum	0	0	2	1	0	1	1	0	1	0	5	5	0	0
Escherichia coli	5	10	88	0	1	1	2	4	55	1	82	12	7	45
Haemophilus parainfluenzae	0	0	0	0	0	0	0	0	2	0	0	0	0	0
Legionella dresdenensis	0	1	1	0	0	0	0	0	0	60	3	0	0	4
Legionella drozanskii	0	0	6	0	0	2	0	0	1	32	0	0	0	0
Legionella gresilensis	0	0	4	0	0	1	0	0	18	0	17	0	0	2
Legionella iondiniensis	0	0	1	0	0	0	0	0	0	0	1	0	0	0
Legionella jordanis	0	0	2	0	0	0	0	0	0	0	9	0	0	0
Legionella lytica	0	0	3	0	0	0	0	0	0	0	0	0	0	0
Legionella maceachernii	0	0	2	0	0	1	0	0	0	0	1	0	0	0
Legionella oakridgensis	0	0	2	0	0	0	0	0	0	0	1	1	0	8
Legionella pneumophila	0	1	31	3	1	4	0	0	47	1	31	0	40	241
Legionella rubrilucens	9	16	75	5	3	3	8	4	65	40	845	33	32	72
Moraxella osloensis	0	0	3	0	1	0	0	0	2	0	0	0	0	6
